# Supplementary material for: State Marine Aquaculture Policy Dashboard improves transparency and accessibility for growing industry
Source: PLoS One. 2024 Sep 18;19(9):e0310602. doi: 10.1371/journal.pone.0310602 (PMC11410189; doi:10.1371/journal.pone.0310602)
Supplement: S1 Table — Attributes are categorized based on 9 key policy ‘themes’. (XLSX) [file pone.0310602.s001.xlsx]

## Sheet: Data Updated with New Attribute
	LEGISLATION AND REGULATIONS										MANAGEMENT AUTHORITY																LEASING INFORMATION																FARMING OPERATIONS
State	Development act or comprehensive legislation	NOTES Development act or comprehensive legislation	If yes: marine aquaculture provisions	NOTES Marine Aquaculture provisions	If no: non-comprehensive legislation	NOTES Non-comprehensive legislation	Regulatory guidance	NOTES Regulatory guidance	Right to farm statute	NOTES Right-to-farm statute	Agency lead: Permits and licenses	NOTES Agency lead: Permits and licenses	Government website: Permitting	NOTES Government website: Permitting and licenses	Agency lead: Leasing	NOTES Agency lead: Leasing	Government website: Leasing	NOTES Government website: Leasing	Centralized government website	NOTES Centralized government website	Same agency for freshwater and marine aquaculture	NOTES Same agency for freshwater and marine aquaculture	Same agency for marine fisheries and aquaculture	NOTES Same agency for marine fisheries and aquaculture	Government contact	NOTES Government contact	Leasing requirements	NOTES Leasing requirements	Public consultation	NOTES Public consultation	Maximum lease term	NOTES Maximum lease term	Maximum lease term (range)	NOTES Length of lease tenure (range)	Annual lease fee	NOTES Annual lease fee	Lease renewal cost	NOTES Lease renewal cost	Lease transfers	NOTES Lease transfers	Subleasing permitted	NOTES Subleasing permitted	Active-use requirement	NOTES Active-use requirement	Insurance requirement(s)	NOTES Insurance requirement(s)	Public access	NOTES Public access	Bonding requirement
Alabama	N		NA		Y	Shellfish Aquaculture Review Board and rules for licensing lands for oyster aquaculture	Y	Alabama Seafood Marketing Commission Permit Application Guide	N		Alabama Department of Conservation and Natural Resources	Marine Resources Division oversees aquaculture licensing. The State Lands Division oversees aquaculture permitting. Ala. Admin. Code r. 220-4-.17	Y	https://alaquaculture.com/permit-application-guide/.	Alabama Department of Conservation and Natural Resources, State Lands and Marine Resources Divisions	Riparian owner/lease: If you own your property, or you’ll be leasing it from the state or another property owner, you’ll need to submit a copy of the deed/lease agreement to the State Lands and Marine Resources Division. Non -riparian: If you don’t own your property and you aren’t leasing your property, you’ll need to contact the Alabama State Lands Division for further instructions.	Y	A permit application guide with leasing information is available here: https://alaquaculture.com/permit-application-guide/.	N		Y	Alabama Department of Conservation and Natural Resources	Y	Alabama Department of Conservation and Natural Resources	N		Y	AL Adm. Code r. 220-4-.17	N		5 years (shellfish)	Ala. Admin. Code r. 220-4-.17	1-5 years		Y	Riparian easements: fixed rate determined by Department of Conservation and Natural Resources-State Lands Division, but not less than $250 per acre All other easements: fixed rate determined by Department of Conservation and Natural Resources-State Lands Division, but not less than $250; where competitive market exists, easement will be charged via competitively bit but not less than $250 per acr…	Y	Case-by-case basis Ala. Admin. Code r. 220-4-.17	Y	Upon approval by the Commissioner of the Department of Conservation and Natural Resources Ala. Admin. Code r. 220-4-.17	Y	Upon approval by the Commissioner of the Department of Conservation and Natural Resources Ala. Admin. Code r. 220-4-.17	N		N		N	Commercial activities are prohibited at public boating facilities. Ala. Admin. Code r. 220-2-.37	N
Alaska	Y	Aquatic Farming Act Alaska Statutes § 16.40 *Note: This legislation applies strictly to aquatic farming (growing shellfish and aquatic plants for commercial sale) and is not applicable to private non-profit salmon hatcheries.	Y		NA		Y	Alaska's aquatic farm program, Information on the application process, guidelines, authorizations and contacts Alaska Aquaculture Permitting Guide (2021) Alaska Aquaculture Permitting Portal	Y	AS § 09.45.235	Alaska Department of Fish & Game, Division of Commercial Fisheries, Aquaculture Section	Aquatic Farm Operation permit	Y	Alaska Dept. of Fish and Game *Note: This website applies strictly to aquatic farming (growing shellfish and aquatic plants for commercial sale) and is not applicable to private non-profit salmon hatcheries.	Alaska Department of Natural Resources, Division of Mining, Land and Water		Y	Alaska Depatrment of Natural Resrouces, Division of Mining, Land and Water	Y	Alaska Aquaculture Permitting	Y	Alaska Department of Fish & Games	Y	Alaska Department of Fish & Games	Y	https://www.adfg.alaska.gov/index.cfm?adfg=fishingaquaticfarming.mariculturecontacts *Note: This contact information pertains to aquatic farming (growing shellfish and aquatic plants for commercial sale) and is not applicable to private non-profit salmon hatcheries.	Y	AS § 38.05.083	Y	Public hearing not required; 30-day public comment period for farmsite leasing applications https://www.adfg.alaska.gov/index.cfm?adfg=aquaticfarming.requirements_overview	10 years	Alaska Aquaculture Permitting Guide	6-10 years		Y	$450 for the first acre plus an additional $125 per acre or portion thereof ≤ 30 acres. See ADNR fee schedule for farms >30 acres. Alaska Aquaculture Permitting Guide	Y	>1 acre: $280 1-3 acres: $600 >3 acres: $1200 Alaska Aquaculture Permitting Guide (2021)	Y	Upon approval by the Director of the Division of Land. 11 Alaska Admin. Code § 63.110	Y	Upon approval by the Director of the Division of Land. Alaska Stat. § 38.05.083 Alaska Stat. § 38.05.095	Y	Commercial use of the site beginning no later than the fifth year of the lease operations and continuing for the rest of the lease term. Commercial use of the site means annual sales of aquatic farm products of at least $3,000 per acre or fraction of an acre or $15,000 per farm, whichever is less. 11 AAC 63.030 The active use requirement is applied to the lease. The Alaska Department of Fish & Ga…	Y	Based on quote from insurance company or broker https://www.adfg.alaska.gov/static/license/aquaticfarming/pdfs/mariculture_fees.pdf Applicable to the lease, not the operations permit.	N	Commercial activities are prohibited at public boating facilities unless authorized in writing by the Commissioner of the Department of Transportation and Public Facilities ALASKA ADMIN. CODE tit. 17, § 80.090(4).	Y
California	Y	California Aquaculture Development Act (1979)	Y		NA		Y	Permit Guide to Aquaculture in California	Y	California Civil Code Sections 3482.5 and 3482.6	California Fish and Game Commission	Aquaculture registration	Y	California Department of Fish and Wildlife	California Fish and Game Commission		Y	California Department of Fish and Wildlife	Y	Permit Guide to Aquaculture in California	Y	California Department of Fish and Wildlife	Y	California Department of Fish and Wildlife	Y	https://wildlife.ca.gov/Aquaculture	Y	CA Fish & Game Code § 15400	Y	Public Hearing Cal. Fish & G. Code § 15400	25 years (shellfish) 10 years (finfish)	Fish and Game Code, Chapter 5, Sec. 15405	20+ years (shellfish) 6-10 years (finfish)		Y	Shellfish: Bid-dependent, but not less than $2 per acre unless acreage applied for is 10 acres or less, in which case it is $10 minimum per acre Fiinfish: fees must be sufficient to pay for the costs of administering the marine finfish leasing program and for monitoring and enforcing the terms of the leases Fish and Game Code, Chapter 5, Sec. 15406.5	Y	Terms are agreed upon between the commission and the lessee Fish and Game Code, Chapter 5, Sec. 15406	Y	Upon approval by the California Fish and Game Commission. Cal. Code Regs. tit. 14 § 237	Y	Upon approval by the California Fish and Game Commission. Cal. Code Regs. tit. 14 § 237	Y	Shellfish: the annual harvest rate shall be an average of 2,000 oysters per acre (over one year of age) over the allotted acreage effective three years after the effective date of the lease (production requirements). A lease of state water bottoms for the cultivation of species other than oysters will include minimum planting and harvesting requirements for the species to be cultivated to insure …	N		Y	There is no explicit regulation of commercial activities at public boat launches.	Y
Connecticut	Y	Connecticut Statutes Chapter 422 § 22-11c through §22-11k	N		NA		Y	A Guide to Marine Aquaculture Permitting in Connecticut (2019)	N		Connecticut Department of Agriculture, Bureau of Aquaculture	Shellstock Shipper I license Aquaculture Seaweed Producer license	Y	Connecticut Department of Agriculture	Connecticut Department of Agriculture, Bureau of Aquaculture		Y	Connecticut Department of Agriculture	Y	Connecticut Department of Agriculture	Y	Department of Agriculture, Bureau of Aquaculture	N		Y	https://portal.ct.gov/DOAG/Aquaculture1/Aquaculture/Aquaculture-Home-Page	Y	Connecticut General Statutes § 26-194	Y	Public hearing; note of the time and location of the hearing must be published in a newspaper with 'substantial circulation in such municipality' at least twice, with no fewer than two days in between. The first notice cannot be more than 15 days prior to the hearing and the last no fewer than two days before. Conn. Gen. Stat. § 26-240	10 years (shellfish)	Shellfish Grounds Leasing Procedures and Lease Opportunities	6-10 years		Y	Bid-dependent, but not less than $4 per acre. Conn. Agencies Regs. § 26-194-2	Y	$10 processing fee	Y	Upon approval by the Commisioner of the Connecticut Department of Agriculture. Conn. Gen. Stat. Ann. § 26-194	N		Y	Lessee is required to make a good faith effort to cultivate and harvest shellfish. CT Gen Stat § 26-194 (2012) *Note: response is with respect to shellfish culture, it is unclear if it is or would be applicable to other species, such as finfish or seaweed.	N		N	Commercial activities are prohibited at public boating access areas unless otherwise authorized by the Department of Environmental protection. Conn. Agencies Regs. § 26-16-1	N
Delaware	Y	Delaware HB 160 (2013)	Y	7 Del. C. Part II Shellfish	NA		Y	Guidance for Inland Bays: Shellfish aquaculture lease and nursery permitting applications Instructions for applying for a shellfish aquaculture lease	N		Delaware Department of Natural Resources and Environmental Control, Division of Fish & Wildlife	Shellfish Aquaculture Harvester license In Delaware's Inland Bays, the Department of Natural Resources and Enviornmental Control provides harvester license upon issuance of the aquaculture lease.	N		Delaware Department of Natural Resources and Environmental Control	The Delaware Department of Natural Resources and Environmental Control (DNREC) is the lead agency. Depending on the location of the lease and the species cultured, the Division within the Agency may change.	Y	Delware Department of Natural Resources, Division of Fish and Wildlife	NA	The Department provides harvester license upon issuance of the aquaculture lease	N		Y	Shellfish aquaculture and fisheries are managed by the Department of Natural Resources and Environmental Control. All other aquaculture is managed by the Department of Agriculture.	Y	https://dnrec.alpha.delaware.gov/fish-wildlife/fishing/shellfish-aquaculture/ *This is also the correct contact information for aquaculture in Delaware Bay, which is regulated by the same agency/division/section as the Inland Bays.	Y	Inland Bays: 7 DE Admin. C. 3801 Delaware Bay: Delaware Code, Title 7 Conservation, Part II Shellfish, Chapter 19 § 1905 through 1909	Y (inland bays) N (Delaware Bay)	Required public comment outside of Shellfish Aquaculture Development Areas (SADA); public notice and hearing already included in SADA process 7 Del. Admin. Code § 3801-3.0	15 years (Inland Bays; shellfish) 1 year ( Delaware Bay; shellfish)	Inland Bays: 20 Del. C. §2008 Delaware Bay: 7 Del. C. §1908	11-15 years (Inland Bays) 1-5 years (Delaware Bay)		Y	Inland Bays: $100 per acre (Delaware resident) $1,000 per acre (non-resident) Department of Natural Resources Shellfish Aquaculture FAQ Delaware Bay oyster ground leases: $0.90 per acre (Delaware resident) $11.50 per acre (non-resident) 7 Del. C. 1907	N	Leaseholders renewing their leases only need to submit the annual lease fee. Inland Bays: 7 Del. Admin. Code § 3801-18.0 Delaware Bay: 7 Del C. 1907	Y	Inland Bays: Lease transfers can be applied for 7 DE DAC 3801 Section 19 Delaware Bay: Lease transfers can be approved	N (Inland Bays) Y (Delaware Bay)	7 DE DAC 3801 Section 20.6	Y (Inland Bays) N (Delware Bay)	If inactive for period of 1 year, the lease shall be terminated. An active lease must meet the following conditions: - After 2 years from the date of lease issuance or transfer, leaseholders must show they annually plant at least 100,000 shellfish/acre leased. - After the first 3 years of the lease, each leaseholder shall annually harvest and produce proof of sale for an average of at least 10 bu…	Y (only for Inland Bays)	Liability insurance At least $1 million each occurrence and $2 million annual aggregate 7 Del. Admin. Code § 3801-7.0	Y	There is no explicit regulation of commercial activities at public boat launches.	Y (only for Inland Bays)
Florida	Y	Florida Aquaculture Policy Act, Statute 597 (1984)	Y		NA		Y	Shellfish aquaculture leasing process (FDACS Technical Bulletin #06) Shellfish aquaculture lease management (FDACS Technical Bulletin #05)	Y	Florida Statutes § 823.14	Florida Department of Agriculture and Consumer Services	Aquaculture Certificate of Registration	Y	Florida Department of Agriculture and Consumer Services	Florida Department of Agriculture and Consumer Services		Y	Florida Department of Agriculture and Consumer Services	Y	Florida Department of Agriculture and Consumer Services	Y	Florida Department of Agriculture and Consumer Services	N		Y	https://www.fdacs.gov/Divisions-Offices/Aquaculture	Y	Florida Statutes Sections 253.67-253.75 Florida Administrative Code 18-21.020	Y	Public comment period; Riparian property owners who reside within 500 feet of the proposed lease site are given notice and the lease application is advertised in a local newspaper. If substantial objections are received, particularly from affected upland property owners, a public hearing may be scheduled in the area. Shellfish Aquaculture Leasing Process	10 years (shellfish)	FL Stat § 253.71	6-10 years		Y	The annual rental fees for aquaculture authorizations shall be the dollar amount of the fixed rate consideration as determined by the Board of Trustees of the Internal Improvement Trust Fund, but not less than $15.00 per acre, or fraction thereof, for a bottom lease (currently $16.73) and $30 per acre, or fraction thereof, when the lease includes the water column (currently $33.46). Bottom leases…	N		Y	Upon approval by the Department of Agriculture anc Consumer Services along with a $50 transfer fee. FL Stat § 597.010 Section 9	Y	Upon approval by the Department of Agriculture anc Consumer Services along with a $50 fee. Subleasing Application Fla. Admin. Code Ann. r. 18-21.021	Y	Oysters: 70,000/acre/year Clams: 100,000/acre/year FDACS Technical Bulletin #05	N	Not required, but crop and liability insurance are available. (Per FDACS)	Y	FWC has not issued general regulations governing public boat ramps or similar facilities. However, commercial activities might be subject to site-specific regulations.	N
Georgia	N		NA		Y	Aquaculture Development Act (Georgia Code Title 27, Ch.4, Art.6)	Y	Aquaculture regulations and licensing Summary of Georgia's licenses and permits for aquaculture (2005) Shellfish Harvest Checklist	Y	Georgia Code § 41-1-7	Department of Natural Resources, Coastal Resources Division	Shellfish Mariculture Permit	Y	Georgia Department of Natural Resources, Coastal Resources Division	Department of Natural Resources, Coastal Resources Division		Y	Georgia Department of Natural Resources, Coastal Resources Division	Y	Georgia Department of Natural Resources, Coastal Resources Division	Y	Georgia Department of Natural Resources	Y	Georgia Department of Natural Resources	N		Y	Georgia Code Title 27, Ch4, Art.4, Part 4	N		10 years (shellfish)	CRD Shellfish Policy Manual	6-10 years		Y	Bid-dependent, but not less than $15 per acre. CRD Shellfish Policy Manual	N		Y	Intertidal water bottoms and subtidal water bottoms leases are transferrable upon written approval by the Department of Natural Resources along with a $50 transfer fee. However leases may not be transferred by a leasee who has not harvested shellfish on the leases within the previous 3 years. Ga. Code Ann. § 27-4-198	N		Y	Intertidal: Lessees must plant 100,000 clam seed or 50,000 oyster seed per acre per year (a weighted combination of the two may also be accepted). Subtitdal: 10,000 oyster seed/acre within the first year; requirements increase by 10,000 oyster seed/per acre each year until the maximum of 50,000 oyster seed per acre is reached. Coastal Resources Division Shellfish Policy Manual *Note: response is …	N		Y	There is no explicit regulation of commercial activities at public boat launches.	Y
Hawaii	N		NA		Y	Hawaii Revised Statutes Division 1, Title 11, Ch141, Part IV	Y	Permits and regulatory requirements for aquaculture in Hawaii	Y	Hawaii Revised Statutes, Chapter 190D	N	Permits and Regulatory Requirements for Aquaculture in Hawaii	Y	https://seagrant.soest.hawaii.edu/sustainable-aquaculture/prrah/	Board of Land and Natural Resources	The board is comprised of seven members: one from each of the four land districts (O‘ahu, Hawai‘i Island, Maui Nui, Kaua‘i), two at large, and the Chair, who is also the executive hea­d of the Department of Land and Natural Resources.	N	Ocean and Submerged Lands Leasing Act	N		Y	Hawaii Department of Agriculture, Division of Animal Industry	N		Y	https://hdoa.hawaii.gov/ai/aquaculture-and-livestock-support-services-branch/	Y	Hawaii Revised Statutes, Chapter 190D	Y	Public comment; A public notice soliciting comments on the permit application is issued within 15 days after the receipt of a complete application. The comment period on the application is 15 days to 30 days from the date the public notice is issued and the period can be extended an additional 30 days. Depending on the complexity of the proposal and the public comment received, a public hearing m…	65 years	HI Rev Stat § 171-59 (2019)	20+ years		N		N		Y	Upon approval by the Board of Land and Natural Resources. HI Rev Stat § 190D-23	Y	Upon approval by the Board of Land and Natural Resources. HI Rev Stat § 190D-23	Y	Leases may specify that failure of the lessee to perform substantially the activities for which the lease was granted shall constitute grounds for revocation of the lease. H.B. No. 1722 (2022)	Y	Various employee insurance requirements: -Unemployment insurance -Workers compensation insurance -Temporary disability insurance -Prepaid healthcare insurance Permits and Regulatory Requirements for Aquaculture in Hawaii	N	Hawaii prohibits the regular use of state facilities for commercial purposes, except with prior written approval from or executed agreement with the Department of Land and Natural Resources (Haw. Code R. § 13-231-51). Issuance of commercial use permits for state boat launches are restricted and fees for their use are the greater of $300/month or 3% of monthly gross receipts (Haw. Code R. § 13-234…	Y
Louisiana	N		NA		Y	Louisiana Revised Statutes, Chapter 56 §411-§415	Y	Guidance on applying for oyster leases and culture permits	Y	Louisiana Revised Statutes, Chapter 22 §3601-§3612	Louisiana Department of Wildlife and Fisheries	Alternative Oyster Culture permit (must have an Oyster Harvester license and Commercial Fisherman license to apply)	Y	Louisiana Department of Wildlife and Fisheries	Louisiana Department of Wildlife and Fisheries		Y	Louisiana Department of Wildlife and Fisheries	Y	Louisiana Department of Wildlife and Fisheries	Y	Louisiana Department of Wildlife and Fisheries	Y	Louisiana Department of Wildlife and Fisheries	Y	https://www.wlf.louisiana.gov/page/alternative-oyster-culture	Y	Louisiana Revised Statutes, Chapter 56 §425	Y	There is a 90-day notice period for state oyster leases. Louisiana Administrative Code Chapter 76:VII.501.B.8 There is a 15-day notice period for Alternative Oyster Culture Permits. Louisiana Administrative Code Chapter 76:VII.535. C.6	15 years (state-owned lease)	It is not required to have a state oyster lease to conduct alternative oyster culture. However, if pursuing alternative oyster culture with a state oyster lease, the maximum lease term is 15 years. RS 56:428 An AOC permit is valid for 10 years and would need to be renewed prior to the end of the lease and include a contingency clause about the state oyster lease being renewed when it expires afte…	11-15 years		Y	It is not required to have a state oyster lease to conduct alternative oyster culture. However, if pursuing alternative oyster culture with a state oyster lease, the annual lease fee is $3 per acre for state oyster lease (in addition to $2/acre annual Alternative Oyster Culture permit fee) Oyster Leases | Louisiana Department of Wildife and Fisheries If conducting Alternative Oyster Culture on pr…	Y	It is not required to have a state oyster lease to conduct alternative oyster culture. However, if pursuing alternative oyster culture with a state oyster lease, there is a $30 processing fee for lease renewals. Louisiana Administrative Code Chapter 76:VII.501.A.9 Renewal fee for Alternative Oyster Culture Permit is $100. Alternative Oyster Culture | Louisiana Department of Wildlife & Fisheries	Y	Leases are allowed to be transferred and must be reported to the Louisiana Department of Wildlife & Fisheries (LDWF). Alternative Oyster Culture Permits may also be transferred and must also be reported to LDWF.	N		N	However, there is a 'good faith' clause in both state oyster lease and Alternative Oyster Culture permit agreements.	N	Insurance is recommended but not required or enforced.	N	Commercial boats (defined as any watercraft capable of carrying five or more persons for hire; any watercraft having a water displacement of five tons or more, whatever the length; or any watercraft from which commercial activities are conducted, e.g., shrimping, crabbing, fishing, etc.) are prohibited from using any Office of State Parks facility without the written consent of the assistant secr…	Y
Maine	N		NA		Y	Maine Aquaculture Laws and Regulations	Y	Conducting Aquaculture in Maine Standard Aquaculture Lease Process	N		Maine Department of Marine Resources	Aquaculture Harvest license	Y	Maine Department of Marine Resources	Maine Department of Marine Resources		Y	Maine Department of Marine Resources	Y	Maine Department of Marine Resources	Y	Maine Department of Marine Resources	Y	Maine Department of Marine Resources	N	Link leads to 'page not found': https://www.maine.gov/dmr/aquaculture/dmr-aquaculture-staff	Y	Maine Department of Marine Resources Regulations, Chapter 2	Y	Public hearing; Required for standard lease. An experimental lease requires a public hearing only if more than 5 people request it after public notice of the application is given, or if the Department of Marine Resources determines that a hearing is warranted. Conducting Aquaculture in Maine	*It is not required to have a state oyster lease to conduct alternative oyster culture.RS 56:428	Aquaculture Lease Applications and Forms | Department of Marine Resources	16-20 years		Y	Experimental lease: $100 per acre Standard lease: $100 per acre Maine Department of Marine Resources	Y	$1500 renewal application fee Maine Department of Marine Resources	Y	Upon approval by the Commissioner of the Maine Department of Natural Resources along with a transfer fee. The Commissioner establishes the transfer fee based on the type of aquaculture conducted and the size of the lease transferred, but not in excess of $5,000. Me. Rev. Stat. tit. 12, § 6072	N		Y	The Maine Department of Marine Resources may revoke a lease if no substantial aquaculture has been conducted over the course of the lease. MRSA §6072-A, sub-§22	N		N	Commercial use of state boating facilities is only allowed under the provisions of a special activity permit issued by the Director of the Maine Bureau of Parks and Lands, Boating Division. 01 ME Code Rules § 670-4-2	Y
Maryland	Y	MD Nat Res Code § 4-11A	Y		NA		Y	Commercial shellfish aquaculture lease application instructions Per the Maryland Department of Natural Resources, the lease application instructions document is the most comprehensive outline of the process but it is in need of updates, to be addressed in 2023.	Y	Code of Maryland §5-403	Maryland Department of Natural Resources, Fisheries Service, Aquaculture and Industry Enhancement Division	Aquaculture Harvester permit (shellfish) Aquaculture permit (non-shellfish)	Y	Maryland Department of Natural Resources	Maryland Department of Natural Resources, Fisheries Service, Aquaculture and Industry Enhancement Division		Y	Maryland Department of Natural Resources, Fisheries Service, Aquaculture and Industry Enhancement Division	Y	Maryland Department of Natural Resources	Y	Maryland Department of Natural Resources	Y	Maryland Department of Natural Resources	Y	https://dnr.maryland.gov/fisheries/Pages/aquaculture/staff-contact.aspx	Y	Code of Maryland Regulations, Title 8, Chapter 08.02.23	Y	30-day public comment period; An individual can request a public informational meeting regarding the lease. Md. Code, Nat. Res. § 4-11A-09	20 years (shellfish)	MD. Natural Resources Code Ann. § 4-11A-09	16-20 years		Y	On-bottom lease: $3.50 per acre Water column lease: $25 per acre Maryland Department of Natural Resources Commercial Shellfish Aquaculture Lease Application	N	Leaseholders can renew their lease for one additional term, but must reapply after a 40-year leasehold. Per the Maryland Department of Natural Resources, the lease renewal application is sent to eligible leaseholders with a renewal notice for completion prior to their renewal date.	Y	Water column lease and submerged land lease are both transferrable upon approval by the Maryland Department of Natural Resources. Md. Code Regs. 08.02.23.03	N	Maryland Natural Resource Article 4-11A-10(c)(3)	Y	Per the Department of Natural Resources, current active use policy requires a leaseholder to plant at least 1/5 of the leased area at a minimum density of 200,000 seed/acre. Howver, the Department may waive the requirements for active use if conditions are not conducive to meeting this requirement, e.g., unavailability of shellfish seed. MD. Natural Resources Code § 4-11A-10	Y	Liability insurance required only for shellfish water column leases. At least $1 million each occurrence and $2 million annual aggregate The liability insurance requirement only applies to shellfish water column leases. Maryland Department of Natural Resources Commercial Shellfish Aquaculture Lease Application Water Column Insurance Fact Sheet	Y	There is no explicit regulation of commercial activities at public boat launches.	Y
Massachusetts	N		NA		Y	Massachusetts General Laws, Chapter 130, Section 17B and Sections 57-68	Y	Massachusetts aquaculture permitting tool Per the Massachustts Division of Marine Fisheries, the online host for this tool is likely to change in the next few months (from August 2023).	Y	Massachusetts General Laws, Chapter 243, Section 6 Aquaculture is defined as an agricultural activity in Massachusetts General Laws, Chapter 128, Section 1A	Division of Marine Fisheries	Aquaculture permit	Y	Division of Marine Fisheries Per the Massachusetts Division of Marine Fisheries, the online location for this information is likely to change in the next few months (from August 2023).	Division of Marine Fisheries	The city council or mayor of any city, or the selectmen of any town grants the shellfish lease (referred to, within the state, as a license or grant), which gives the grower exclusive authorization to grow and harvest shellfish at the licensed site. The license must be certified by the state Division of Marine Fisheries. Municipalities only have licensing authority in areas that the Division of M…	N		N		N	The Massachusetts Department of Fish and Game, Division of Marine Fisheries oversees marine aquaculture. The Department of Fish and Game, Division of Fisheries and Wildlife oversees freshwater aquaculture.	Y	Massachusetts Department of Fish and Game, Division of Marine Fisheries	Y	https://www.mass.gov/info-details/shellfish-propagation-permits-for-aquaculture	Y	Massachusetts General Laws, Chapter 130, Section 57 Per the Massachusetts Division of Marine Fisheries, there is no leasing mechanism for non-bivalve marine species. Culture of nonbivalve species is authorized via permitting, but there are currently no prescribed leasing requirements for those species.	Y	Within 60 days of municipal license application submission, a request for a public hearing for preliminary approval of license is submitted The hearing notice must be published by the project applicant in a newspaper at least 10 days before the hearing and include the name and residence of the applicant and the location, area and description of the proposed site. https://www.massaquaculturepermit…	10 years (shellfish)	Mass. Gen. Laws ch. 130 § 57 Upon renewal, lease terms cannot exceed 15 years. Massachusetts General Laws, Chapter 130, Section 58	6-10 years		Y	Maximum annual rate of $25 per acre Massachusetts General Laws, Chapter 130, Section 64	N		Y	Upon approval by the relevant city council or selectmen. Mass. Gen. Laws Ann. ch. 130, § 58	N		NA	*Note: active use requirements depend on and are enforced by the local municipality	N		N	Commercial use of public boat launches is prohibited unless otherwise authorized by a special or general permit (320 Mass. Reg. 2.04). However, special permits are intended for activities lasting no more than seven days and general permits are available only to governmental authorities (320 Mass. Reg. 2.03). Per the Massachusetts Division of Marine Fisheries, commercial use is generally allowed a…	Y
Mississippi	Y	Mississippi Aquaculture Act (1988)	Y		NA		N		Y	Mississippi Code, Section 95-3-29	Mississippi Department of Marine Resources (MDMR)	Aquaculture permit	N	2 Miss. Code R. § 1-4-11-106.01	Mississippi Secretary of State	Per the Mississippi Department of Marine Resources (MDMR), while the Secretary of State (SOS) is the lead agency for leasing, the MDMR has an agreement with SOS to sublease large areas for 'Aquaculture Parks' which are then subleased to individuals through the MDMR.	N		N		N		Y	Mississippi Department of Marine Resources	Y	2 Miss. Code R. § 1-4-11-106.01 Additionally, the Mississippi Department of Marine Resources can be contacted via phone (228-374-5000) or email (oyster@dmr.ms.gov).	Y	Mississippi Administrative Code, Title 22, Part 1	N		15 years (on-bottom shellfish) 5 years (off-bottom shellfish)	On-bottom: Mississippi Senate Bill 2544 Off-bottom: 22 Miss. Code. R. § 1-10.3	11-15 years (on-bottom shellfish) 1-5 years (off-bottom shellfish)		Y	On-bottom: $3 per acre per year Mississippi Senate Bill 2544 *Note: response is with respect to on-bottom shellfish culture only Off-bottom: ~$88 per year (per MS Department of Marine Resources)	Y	Same as annual lease fee 22 Miss. Code. R. § 1-10.3	Y	Lease transfers must first obtain prior written approval of the transfer by the Mississippi Department of Marine Resources Authority. Transfers of portions of the lease are not permitted. To obtain a transfer, the transferee must apply for the lease as if it were a new lease. The lease transferee must be a Mississippi resident or corporation. The new lease combined with other leases held by the l…	N	22 Code Miss. R. Pt. 1, R. 10	Y	Leases must be active and engaged in shellfish aquaculture activities throughout the lease term. MS SB2544 *Note: response is with respect to on-bottom shellfish culture only	Y	Casualty insurance MS Secretary of State	Y	There is no explicit regulation of commercial activities at public boat launches.	Y
New Hampshire	Y	NH Rev Stat § 211:62-e	Y		NA		Y	N.H. Code Admin. R. Fis 807.07	Y	New Hampshire Statutes, Section 432:32-35	New Hampshire Department of Fish and Game (marine aquaculture license)		N	Permit information can be found here: RSA 211:62-e N.H. Code Admin. R. Fis 807.07 N.H. Code Admin. R. Fis 807.08	NA	New Hampshire does not issue leases for the purposes of marine aquaculture. The granting of a marine aquaculture license authorizes the licensee(s) to conduct operations within the licensed area, but their rights are non-exclusive.	N	RSA 211:62-e	N		Y	1. New Hampshire Fish and Game Department 2. New Hampshire Department of Environmental Services	Y	New Hampshire Fish and Game Department	N		NA	New Hampshire does not issue leases for the purposes of marine aquaculture. The granting of a marine aquaculture license authorizes the licensee(s) to conduct operations within the licensed area, but their rights are non-exclusive. N.H. Code Admin. R. Fis 807.02 N.H. Code Admin. R. Fis 807.08	Y	New Hampshire does not issue leases for the purposes of marine aquaculture. The granting of a marine aquaculture license authorizes the licensee(s) to conduct operations within the licensed area, but their rights are non-exclusive. The following information is applicable to the aquaculture license. Public hearing: Applicants must send written notice at least 21 days prior to the hearing to all ab…	NA	New Hampshire does not issue leases for the purposes of marine aquaculture. The granting of a marine aquaculture license authorizes the licensee(s) to conduct operations within the licensed area, but their rights are non-exclusive. N.H. Code Admin. R. Fis 807.02 N.H. Code Admin. R. Fis 807.08	NA		NA	New Hampshire does not issue leases for the purposes of marine aquaculture. The granting of a marine aquaculture license authorizes the licensee(s) to conduct operations within the licensed area, but their rights are non-exclusive. The following information is applicable to the aquaculture license: $200 per acre (bottom culture) $500 per acre (suspended culture) $750 per acre (pen culture) N.H. C…	NA	New Hampshire does not issue leases for the purposes of marine aquaculture. The granting of a marine aquaculture license authorizes the licensee(s) to conduct operations within the licensed area, but their rights are non-exclusive. License renewal requires a $100 processing fee N.H. Code Admin. R. Fis 807.11	NA	New Hampshire does not issue leases for the purposes of marine aquaculture. The granting of a marine aquaculture license authorizes the licensee(s) to conduct operations within the licensed area, but their rights are non-exclusive.	NA	New Hampshire does not issue leases for the purposes of marine aquaculture. The granting of a marine aquaculture license authorizes the licensee(s) to conduct operations within the licensed area, but their rights are non-exclusive.	N		N		Y	Per the New Hampshire Department of Fish & Game, commercial products cannot be sold at public boat access facilities but commercial boats can use the ramps.	Y
New Jersey	Y	New Jersey Aquaculture Development Act (1997)	N	The NJ Aquaculture Act does not have specific provisions for marine aquaculture; however, it is inclusive of all forms of aquaculture. (Per the New Jersey Department of Agriculture, Office of Aquaculture Coordination)	Y	New Jersey Revised Statutes Title Sections 50:1 - 50:4	Y	A Guide to Developing Aquaculture in New Jersey *Note: guide is out of date but updated website is under development	Y	New Jersey Statutes and Court Rules, Sections 4:1c-10	New Jersey Department of Environmental Protection New Jersey Department of Agriculture	Commercial Shellfish Aquaculture permit (NJDEP) Aquatic Farmer license (NJDA)	Y	Permits from Departments of Environmental Protection, Health and Agriculture	New Jersey Department of Environmental Protection	Delaware Bay or Atlantic Coast Section of NJ Shellfisheries Council approves all leases upon concurrence of DEP Commissioner. NJ Rev Stat § 50:1-23	Y	NJDEP Shellfish Lease	Y	NJDEP Shellfish Aquaculture	Y	1. New Jersey Department of Agriculture (for advocacy, development and marketing) 2. New Jersey Department of Environmental Protection (for regulation of industry)	Y	New Jersey Department of Environmental Protection	Y	Aquaculture contacts listed for each agency requiring a permit or license to operate	Y	Atlantic Coast Leasing: New Jersey Administrative Code, Section 7:25-24 Delaware Bay and ADZ Leasing: New Jersey Administrative Code, Section 7:25-13.1 Overview of leasing requirements and process	Y	All lease applications are reviewed by the Shellfisheries Council during publicly held meetings. N.J. Admin. Code § 7:25-24.6	1 year	N.J. Admin. Code § 7:25-24.8	1-5 years		Y	Atlantic Coast: $2 per acre or 100 linear feet ($5.00 minimum) Delaware Bay (non-ADZ): $0.50 per acre Delaware Bay (offshore ADZ): $10.00 per acre Delaware Bay (inshore ADZ): $100.00 per acre *All areas have an additional $100 per entity annual renewal fee N.J. Admin. Code § 7:25-24.7 *APPLICATION FEES: Atlantic Coast and Delaware Bay (non- ADZ) and offshore-ADZs have a $250 application fee. Insh…	N	Leaseholders renewing their leases only need to submit the annual lease fee. N.J. Admin. Code § 7:25-24.8	Y	Leases can be transferred, unless located inside the Aquaculture Development Zone, and must be approved by the Shellfisheries Council and the Commissioner of the Department of Environmental Protection. NJ Rev Stat § 50:1-29 Commercial Shellfish Leasing on the Aquaculture Development Zone	N		Y	Lease requires harvest data to be provided at the end of each year. Shellfish Lease Harvest Activity Report	Y	A new lease agreement effective as of 2024 requires insurance for anyone using structure(s). Comprehensive general iability insurance: $1 million minimum for each occurrence Property insurance: must be, at minimum, for the full value of the operations structures, fixtures, equipment, and contents. Employer's liability insurance (worker's compensation): $1,000,000 minimum per occurance and $1,000,…	Y	There is no explicit regulation of commercial activities at public boat launches.	N
New York	N		NA		N		Y	On/Off-Bottom Culture Permit, Shellfish Application Instructions	Y	The New York Right to Farm (RTF) law grants protections to “sound agricultural practices” and land in an agricultural district or used in agricultural production subject to an agricultural assessment. “Land used in agricultural production” is as land used “for the production for sale of crops, livestock or livestock products” that meets certain criteria. “Crops, livestock, or livestock products” …	New York State Department of Environmental Conservation, Division of Marine Resources	On/Off-Bottom Culture Permit	Y	New York State Department of Environmental Conservation	NA	Leases are granted at the town or county level. Suffolk County Town of Islip Town of Brookhaven Peconic Baykeeper	NA	Leases are granted at the county level. Suffolk County Town of Islip Town of Brookhaven Great Peconic Bay	N		Y	New York Department of Environmental Conservation	Y	New York Department of Environmental Conservation	Y	https://www.dec.ny.gov/outdoor/110882.html	Y	New York State Environmental Conservation Law Section 13-0302 (applicable only to Suffolk County)	NA	Any requirements for public consultation are administered at the town and county level. Suffolk County Town of Islip Town of Brookhaven Great Peconic Bay	NA	Leases are granted at the town and county level. Suffolk County Town of Islip Town of Brookhaven Great Peconic Bay			NA	Leases are granted at the town and county level. Suffolk County Town of Islip Town of Brookhaven Great Peconic Bay	NA	Leases are granted at the town and county level. Suffolk County Town of Islip Town of Brookhaven Great Peconic Bay	Y	Leases can be transferred but necessitate the issuance of a new permit. New York Environmental Conservation Ch. 43-B, Art. 13, Title 3, Section 13-0313	NA	Any subleases would be granted at the town and county level. Suffolk County Town of Islip Town of Brookhaven Great Peconic Bay	NA	Any active use requirements depend on and are enforced at the town and county level. Suffolk County Town of Islip Town of Brookhaven Great Peconic Bay	NA	Any insurance requirements would be prescribed at the town and county level. Suffolk County Town of Islip Town of Brookhaven Great Peconic Bay	N	New York prohibits the use of public boat access facilities for commercial activity or for any purpose other than the launching and retrieval of boats (N.Y. Comp. Codes R. & Regs. tit. 6 § 59.1). Existing regulations state that a written permit can be obtained from the Department of Environmental Conservation to circumvent this prohibition; however, the permitting process is not defined.	NA
North Carolina	Y	Aquaculture Development Act (1997)	Y		NA		N		Y	North Carolina General Statutes § 106-701 (Right to farm) North Carolina General Statutes § 106-759 (aquaculture designated a form of agriculture)	North Carolina Department of Environmental Quality, Division of Marine Fisheries		Y	North Carolina Department of Environmental Quality Permits are granted after an applicant has completed the lease application process.	Department of Environmental Quality, Division of Marine Fisheries		Y	North Carolina Department of Environmental Quality, Division of Marine Fisheries	Y	North Carolina Department of Environmental Quality	N		Y	North Carolina Division of Marine Fisheries	Y	https://deq.nc.gov/about/divisions/marine-fisheries/licenses-permits-and-leases/aquaculture-permits	Y	North Carolina General Statutes Article 16, Chapter 113	Y	A public hearing is held at the county level; the Secretary of Environmental Quality must post at leat two notices of the lease application in a newspaper 'of general circulation in the county' in which the proposed lease lies. The first notice mucst occur more than 20 days prior to the hearing, and the second must follow the first by 7-11 days. G.S. 113-202 (f) 15A NCAC 03O .0206 (a)	10 years (shellfish)	GS §113-202	6-10 years		Y	The annual fee for the first year of the lease is $1 per acre. After the first year, the annual fee is $10 per acre. GS § 113-02	Y	$100 processing fee GS § 113-202	Y	Notice must be provided to the Division of Marine Fisheries. Leases cannot be transferred to non-residents. 15A N.C. Admin. Code 3O.0209	Y	Notice must be provided to the Division of Marine Fisheries. Leases cannot be subleased to non-residents. 15A N.C. Admin. Code 3O.0209	Y	The lease must be utilized on a continuing basis for the commercial production of shellfsih. *Note: response is with respect to shellfish culture, it is unclear if it is or would be applicable to other species, such as finfish or seaweed. NC General Statute 113-202	N		Y	There is no explicit regulation of commercial activities at public boat launches. However, activities are restricted to the launching of boats which may restrict the loading and unloading of gear and product. 15A N.C. Admin. Code 10E.0104	N
Oregon	N		NA		N		Y	Oregon Department of Agriculture, Aquaculture Users Guide Shellfish Aquaculture Leasing Process for State Owned Lands Lease Application Instructions	N		Oregon Department of Agriculture	Shellfish grower license	Y	Oregon Department of Agriculture	Oregon Department of Agriculture		Y	Oregon Department of Agriculture	Y	Oregon Department of Agriculture (Under 'Shellfish and Crab' tab)	Y	Oregon Department of Agriculture	N		N		Y	Oregon Department of Agriculture, Chapter 603, Division 82	Y	Public comment Shellfish Aquaculture Leasing Process	N				Y	$14 for each approved acre leased and $5 for each prohibited acre leased Oregon Department of Agriculture	N		Y	Upon approval by the Oregon Department of Agriculture. ORS 622.340	Y	Upon approval by the Oregon Department of Agriculture. Or. Admin. R. 141-082-0300	Y	A lease can be considered unproductive in nothing has been produced or harvested for a period of three years, or if more than one-half of the leased area is unproductive for a period of three years. OR Admin Rules 603-082-0090 *Note: response is with respect to shellfish culture, it is unclear if it is or would be applicable to other species, such as finfish or seaweed.	N		Y	There is no explicit regulation of commercial activities at public boat launches.	Y
Rhode Island	Y	Rhode Island General Laws, Chapter 20-10	Y		NA		Y	Guide to Aquaculture Applications	Y	General Laws of Rhode Island, Section 2-23	Coastal Resources Management Council in consultation with the Department of Environmental Management	Aquaculture permit If unsure if chosen lease site will support a commercial aquaculture farm, applicants can apply for a Commercial Viability Aquaculture permit to determine whether a site is suitable for a commercial venture.	Y	Rhode Island Coastal Resources Management Council	Coastal Resources Management Council in consultation with the Department of Environmental Management		N	Guide to Aquaculture Lease Application	N		Y	There are no freshwater operations currently in RI; however, the Coastal Resources Management Council would be in charge of regulating any future freshwater aquaculture activities.	Y	1. Rhode Island Department of Environmental Management 2. Coastal Resources Management Council	Y	http://www.crmc.ri.gov/contact.html	Y	Rhode Island Code of Regulations, Title 650, Chapter 20, Part I	Y	30-day public comment period after submission of full aquaculture application. If there are any objections, the Coastal Resources Management Council holds a public hearing. Guide to Commercial Aquaculture Applications	15 years (shellfish)	CRMC Aquaculture Lease	11-15 years		Y	CRMC Fee Schedule	N	Leaseholders renewaing their leases only need to submit the annual lease fee. CRMC Aquaculture Lease	Y	Upon approval by the Rhode Island Coastal Marine Resources Council. RI Gen L § 20-10-6	Y	Upon approval by the Rhode Island Coastal Marine Resources Council. RI Gen L § 20-10-6	Y	Lease may be revoked if not actively farmed for a period of one year. Rhode Island Coastal Resources Management Program Section 300.11	N		Y	There is no explicit regulation of commercial activities at public boat launches.	Y
South Carolina	N		NA		Y	South Carolina Marine Resources Act (2000)	Y	https://www.dnr.sc.gov/marine/shellfish/mariculture.html https://www.dnr.sc.gov/marine/shellfish/pdf/flowchart-2021.pdf	Y	South Carolina Code of Laws § 46-45-10 to 46-45-80	South Carolina Department of Natural Resources, Marine Resources Division	Mariculture permit	Y	South Carolina Department of Natural Resources	NA	Permits also grant exclusive use of state water bottoms. Applicants define their intended culture area in their permit application.	NA		N		Y	1. South Carolina Department of Natural Resources 2. South Carolina Department of Agriculture 3. South Carolina Department of Health and Environmental Control, Office of Ocean and Coastal Resource Management	Y	1. South Carolina Department of Natural Resources 2. South Carolina Department of Health and Environmental Control, Office of Ocean and Coastal Resource Management	Y	https://www.dnr.sc.gov/marine/shellfish/mariculture.html	NA		Y	30-day public comment period South Carolina Aquaculture Permitting Guide	NA	Tied to permit terms (5 years for shellfish)	NA		Y	$5 per acre Department of Natural Resources Shellfish Culture Permits	NA		NA		NA		Y	Shellfish culture permits may be conditioned by the Department of Natural Resources to include production requirements. SC Code § 50-5-915 *Note: response is with respect to shellfish culture, it is unclear if it is or would be applicable to other species, such as finfish or seaweed.	N		Y	There is no explicit regulation of commercial activities at public boat launches.	Y
Texas	Y	Texas Agriculture Code, Title 6, Subtitle A, Chapter 134, Subchapter A	N		Y	Texas Parks and Wildlife Code, Title 5, Subtitle D, Chapter 75	Y	Texas Cultivated Oyster Mariculture	Y	Texas Agriculture Code - AGRIC § 134	Texas Parks and Wildlife Department	Cultivated Oyster Mariculture permit Texas Parks and Wildlife Code Sec. 75.0104 Offshore Aquaculture permit Texas Administrative Code Rule Rule §57.252	Y	Texas Parks and Wildlife Department	Texas General Land Office	Coastal surface lease	N		Y	Texas Parks & Wildlife Oyster Mariculture	N		Y	Texas Parks and Wildlife Department	Y	https://tpwd.texas.gov/fishboat/fish/commercial/com_cf/com_index.phtml *Note: this is oyster specific	Y	Texas Natural Resource Code 33.103 31 Tex. Admin. Code 155.2	Y	Public hearing; for residents of the nearest municipality. Applicants are required to post (and pay for) a public notice at least two weeks in advance. https://oyster.texasseagrant.org/current-farmers/permiting-process-overview.html#PublicMeeting	10 years	The General Lands Office has set the coastal surface lease terms at 10 years. 31 Tex. Admin. Code § 155.15	6-10 years		Y	Coastal surface lease: negotiable annual fee TAC § 155.15(b)(1)(B)		Leases are renewable but cost information is unavailable on the General Lands Office website.	Y	Upon approval from the Commissioner of the General Land Office 31 Texas Administrative Code Sec. 13.13(b)	N		Y	One year from the date of issuance of a COMP and by the anniversary of the date of issuance for each year thereafter, the permittee must provide evidence to the department's satisfaction that at least 100,000 oyster seed per acre of permitted area has been planted 31 Tex. Admin. Code §58.353	N		Y	There is no explicit regulation of commercial activities at public boat launches.	N
Virginia	N		NA		Y	Virginia Code Title 28.2, Ch. 6, Art. 2	Y	https://www.mrc.virginia.gov/Shellfish_Aquaculture.shtm	N		Virginia Marine Resrouces Commission	General permit for farm structures greater than 12 inches off the bottom. Individual permit not required if farming structures are no more than 12 inches off the bottom on a reuglar oyster ground lease.	Y	Virginia Marine Resources Commission	Virginia Marine Resrouces Commission		Y	Virginia Marine Resources Commission	Y	Virginia Marine Resources Commission	N		Y	Virginia Marine Resources Commission	Y	https://mrc.virginia.gov/shellfish_aquaculture.shtm	Y	Code of Virginia, Title 28.2, Chapter 6	Y	30-day public comment period. A hearing is only held if a protest is submitted during the comment period. Va. Code § 28.2-606	10 years (shellfish)	Codes of Virginia § 28.2-613	6-10 years		Y	$1.50 per acre VA Code § 28.2-612	Y	Processing fee should not exceed $300 (currently $150) Code of Virginia § 28.2-613 Marine Resources Commission Oyster Lease Renewal Guidelines	Y	A person holding an existing lease of oyster-planting ground may transfer or assign all or any part of the lease to another under the following conditions and provisions: 1. The transfer or assignment may be made only to a resident of the Commonwealth, or a firm or corporation authorized by Virginia laws to occupy and hold oyster-planting ground. 2. The application for transfer or assignment shal…	N	Subleasing is not formally regulated in VA nor is it prohibited.	Y	The Commission shall not renew or extend an assignment where there has been no significant production of oysters or clams, no reasonable plantings of oysters, clams or cultch or no significant oyster or clam aquaculture operation, during any portion of the 10-year lease period. Codes of Virginia § 28.2-613 *Note: response is with respect to shellfish culture, it is unclear if it is or would be ap…	N		Y	There is no explicit regulation of commercial activities at public boat launches.	Y
Washington	N		NA		Y	WAC 220-370	Y	Joint Aquatic Resources Permit Application Products to improve the permit application process	Y	Code of Washington, Sections 7.48.300-320	Department of Fish and Wildlife	Aquatic Farm registration	Y	Washington Department of Fish and Wildlife	Washington Department of Natural Resources		Y	Washington Department of Natural Resources	Y	https://www.oria.wa.gov/site/alias__oria/4217/jarpa.aspx	Y	1. Washington Department of Ecology 2. Washington Department of Natural Resources (aquatic land leases) 3. Washington Department of Fish and Wildlife (ecological impacts of aquaculture) 4. Washington Department of Health (shellfish aquaculture permit)	Y	1. Washington Department of Ecology 2. Washington Department of Natural Resources 3. Washington Department of Fish and Wildlife 4. Washington Department of Health	Y	Washington Department of Ecology Washington Department of Natural Resources	Y	Revised Code of Washington, Chapter 79.135 WAC 220-370	N	Proposed leases are posted for public review, but it is not required by law.	10 years (shellfish)	RCW 79.135.130	6-10 years		Y	Rents and fees are established through competitive bidding or negotiation RCW 79.90.495	Y	$25 processing fee ORIA-JARPA	Y	Upon approval by the Department of Natural Resources. Wash. Rev. Code Ann. § 79.105.140	Y		Y	If at any time after the granting of the lease, the described lands shall cease to be used for the purpose of oyster beds, clam beds, or other edible shellfish beds, they shall revert to and become the property of the state. RCW 79.135.160 *Note: response is with respect to shellfish culture, it is unclear if it is or would be applicable to other species, such as finfish or seaweed.	Y	Lease agreements require a tenant has insurance. RCW 79.105.330 Further, Washington requires worker's comp coverage for any business with employees.	N	It is unlawful to use department lands for any commercial purposes unless otherwise permitted by the director of the Department of Fish and Wildlife. Existing regulations do not indicate the requirements to obtain a permit. Wash. Admin. Code § 220-500-060	Y
NOTE: In some columns, we have provided illustrative or representative legislation, regulations or policies, but the information may not be comprehensive, particularly for states that have extensive marine aquaculture legislation and regulations
1 Rhode Island does not have freshwater aquaculture, so attribute is not applicable.
Data last updated: March 2024
[truncated: 37 more columns]

## Sheet: Metadata
	ATTRIBUTE	QUALIFIER	DEFINITION
Legislation and regulations	Development act or comprehensive legislation		There is an overarching aquaculture development act or comprehensive legislation intended to support the development of one or more types of aquaculture. This attribute does not include piecemeal regulations or statutes related to aquaculture.
		If yes: marine aquaculture provisions	The act or legislation includes specific provisions for marine aquaculture. Although there are commonalities between freshwater and marine aquaculture, having marine provision may provide a more supportive governance climate.
		If no: non-comprehensive legislation	There is not an overarching act (or there is but it does not include marine provisions), but there is legislation that is supportive of marine aquaculture despite not being comprehensive. This attribute does not include legislation exclusively about leasing (see 'Leasing Requirements' below).
	Regulatory guidance		There is state-provided comprehensive regulatory guidance, in the form of a single document posted online or a webpage, that outlines the complete regulatory process or presents a checklist of all the steps for permitting, leasing and regulatory approval.
	Right to farm statute		A state’s right-to-farm law includes an aquaculture clause and/or specifies that aquaculture is included in the states’ definition of agriculture. Right-to-farm laws in the US protect farmers against nuisance lawsuits filed by adjacent property owners or the public, including for noise, odors, visual clutter and dangerous structures. All states have some form of a right-to-farm law, but not all o…
Management Authority	Agency lead: Permits and licenses		There is a designated agency that oversees the licensing and/or permitting of mariculture operations. While there are generally multiple permits required to commence mariculture operations, this attribute is specific to the state-level permit that directly authorizes mariculture activities.
	Government website: Permitting		There is an easily accessible government-supported website that provides all relevant information for potential farmers to apply for permits.
	Agency lead: Leasing		There is a designated agency that oversees mariculture leasing. For some states, aquaculture licenses or permits also confer equivalent lease rights to use state waters for mariculture. For these states, we have designated an NA response for this attribute; please refer to the agency lead on licensing/permitting attribute in these instances.
	Government website: Leasing		There is an easily accessible government-supported website that provides all relevant information for potential farmers to apply for leases.
	Centralized government website		There is an easily accessible government-supported website that provides all relevant information for potential farmers to apply for permits, leases, and other approvals.
	Same agency for freshwater and marine aquaculture		There is a single agency regulating/managing freshwater and marine aquaculture.
	Same agency for marine fisheries and aquaculture		There is a single agency regulating/managing marine fisheries and marine aquaculture.
	Government contact		There is an easily identifiable email address and/or phone number for inquiries regarding marine aquaculture on a government website for the state agency with oversight over marine aquaculture.
Leasing information	Leasing requirements		There is a specific regulation(s) regarding marine aquaculture leasing, including both general mariculture leasing regulations or provisions that only pertain to a specific area or specific species. Having specific regulations for leasing can provide certainty and tenure security to the industry to encourage investment.
	Maximum lease term		There is a provision outlining the standard length of leases for the purpose of mariculture activities.
	Annual lease fee		There is a designated fee charged annually for maintaining a lease.
	Lease renewal cost		There is a designated fee required to renew a lease at the end of a given lease term/period.
	Lease transfers		There are provisions that allow leases to be converted to other ownership for the purposes of mariculture activities.
	Subleasing		There is a provision allowing lease-holders to sublet areas within their lease to other mariculture practitioners. Subleasing can give potential new operators the opportunity to trial farming operations before going through the extensive process of a commercial lease application.
Farming Operations	Active-use requirement		There is regulatory requirement or permit or lease contingency that a leased site must be actively farmed or a 'good faith' effort to culture has been made.
	Insurance requirement(s)		There is a requirement that mariculture operators obtain insurance coverage.
	Public access		There are policies or regulatory provisions that allow mariculture operators to use public docks and boat ramps for commercial activities related to farming.
	Bonding requirement		There is policy that requires the lodgement of a bond (a de facto security deposit) to recover the costs of any maintenance or rehabilitation necessary to a mariculture area at the conclusion of farming operations. This can include the removal of any abandoned equipment or infrastructure.
Spatial Management Tools	Zoning for marine aquaculture		The state has spatial zoning specifically for marine aquaculture, such as aquaculture enterprise zones, aquaculture opportunity zones, approved aquaculture areas, or potential lease sites, either statewide or locally.
		If no: comprehensive multi-use MSP	The state has a comprehensive multi-use spatial plan, although it may not specifically plan for aquaculture.
	Aquaculture siting tools		There is an existing mapping or spatial application, website, or program accessible to farmers that is specific to mariculture operations and includes data layers relevant to farm siting (e.g., suitable farming conditions and user conflicts).
	Map of existing lease sites		There is an existing mapping or spatial application, website, or document that depicts the location of existing lease sites, pending lease sites, and/or available lease sites.
Biosecurity	Native species requirements		There are specific requirements for farming only species native to a state's respective waters.
	Species moratoriums		There are explicit prohibitions on farming particular species.
	Genetic requirements: Local populations		There are provisions requiring farmed species have similar/the same genetic composition as local wild populations.
	Genetic requirements: Reproductive capabilities		There are provisions requiring only triploid individuals can be farmed.
Sustainability	Aquaculture BMPs		There is an aquaculture best management practices document, labeled as such and provided by the government (either produced by the government or officially endorsed by the government).
		If yes: marine aquaculture BMPs	The best management practices document includes specific guidance for marine aquaculture.
	Climate change policy		There is a government policy, initiative, strategy or report focused on climate change impacts, mitigation or adaptation that includes considerations for aquaculture.
Tribal Authority	Tribal consultation		There are requirements to consult with local tribes/tribal authorities regarding proposed mariculture activities.
	Tribal approval		There are requirements to obtain approvals from local tribes/tribal authorities in order to pursue mariculture activities.
	Tribal leasing		There are separate frameworks, approvals, and/or authorities managing indigenous mariculture activities.
User Conflicts	Public consultation		There is policy or legislation requiring a public hearing(s), comment period(s), and/or open forum(s) for members of the community/general public to provide input on and/or the approval of the permitting and/or leasing of mariculture activities.
Capacity Building	Supportive initiatives or policies		There are initiatives, policies or programs specifically aimed at enabling aquaculture. This could include programs designed to provide funds or loans to offset the initial costs of starting a farm but does not include more general government grants for aquaculture research.
	Pilot permits		There are policies or provisions that will permit pilot or experimental mariculture activities. 'Pilot' is an umbrella term and can include experimental, trial, and commercial viability permits, among others. For the purposes of this attribute, only 'pilot' permits for the trialling of commercial operations are considered (i.e., scientific/research and academic activities are excluded).
	Pilot leases		There are policies or provisions that will authorize leases for pilot or experimental mariculture activities. 'Pilot' is an umbrella term and can include experimental, trial, and commercial viability leases, among others. For the purposes of this attribute, only 'pilot' leases for the trialling of commercial operations are considered (i.e., scientific/research and academic activities are excluded…
	Training programs		There is at least one program that provides training to potential and/or existing farmers. This program(s) must be government-sponsored; however, the sponsorship can be at the state or federal level. For example, state Sea Grant offices are federally funded but are state-specific (excepting the Mississippi-Alabama Sea Grant program). These training programs must be specific to aquaculture/maricul…
